# Supplementary material for: Shifting Paradigm from Gene Expressions to Pathways Reveals Physiological Mechanisms in Blood Pressure Control in Causation
Source: Int J Mol Sci. 2023 Jan 9;24(2):1262. doi: 10.3390/ijms24021262 (PMC9863686; doi:10.3390/ijms24021262)
Supplement: Supplementary file 1 [file ijms-24-01262-s001.zip]

Archive with 2 entries (2 files):
- ijms-2062741-author response to first round review.pdf
- ijms-2062741-supplementary.pdf
